# Supplementary material for: Association between Adherence to Swedish Dietary Guidelines and Mediterranean Diet and Risk of Stroke in a Swedish Population
Source: Nutrients. 2022 Mar 16;14(6):1253. doi: 10.3390/nu14061253 (PMC8954837; doi:10.3390/nu14061253)
Supplement: Supplementary file 1 [file nutrients-14-01253-s001.zip]

Archive with 1 entries (1 files):
- nutrients-1639304-supplementary.pdf
